# Supplementary material for: Seasonal variation in the xylem sap composition of six Australian trees and shrubs
Source: AoB Plants. 2023 Sep 12;15(5):plad064. doi: 10.1093/aobpla/plad064 (PMC10601387; doi:10.1093/aobpla/plad064)
Supplement: plad064_suppl_Supplementary_Data [file plad064_suppl_supplementary_data.xlsx]

## Sheet: WeatherData
Month	SpringPrec	SpringMaxT	HFEPrec	HFEMaxT	BrookPrec	BrookMaxT
19-Dec	1.2	30.7	0	33	2.2	27.2
20-Jan	99.2	29.6	40.4	32.5	125.6	27.1
2023-02-20	615.6	26.5	280.4	28.9	454	25.5
2023-03-20	129.8	23.4	102.6	25.8	235	23.6
2023-04-20	33.4	22.6	20.8	24.5	34.4	23
20-May	42.8	18.3	27.6	20.3	91.4	18.2
20-Jun	24.2	16.6	17.6	18.6	42.4	16.8
20-Jul	112	16.4	103.6	18.2	176.2	16.2
20-Aug	64.6	17.3	45.6	19.2	45.8	17.5
20-Oct	101.4	23.5	96.8	25.7	130.6	22.6
2023-11-20	76.6	26.8	54.8	28.3	54.6	25
20-Dec	210.8	25.1	122.2	27.1	243	24

## Sheet: WP_PLC
Species	Date	WaterPotential	WaterPotential_SE	PLC	PLC_SE
E. saligna	19-Dec	-1.57	0.03	83.1	5.6
E. saligna	20-Jan	-0.77	0.2	21.3	9.8
E. saligna	2023-02-20	-0.4	0.03	12.8	5.1
E. saligna	2023-03-20	-0.14	0.03	15.2	6.5
E. saligna	2023-04-20	-0.1	0.02	13.8	7
E. saligna	20-May	-0.05	0.02	17.7	5
E. saligna	20-Jun	-0.28	0.02	26.8	8.3
E. saligna	20-Jul	-0.4	0.01	13.6	3.5
E. saligna	20-Aug	-0.28	0.02	15	3.4
E. saligna	20-Oct	-0.53	0.03	13.1	0.5
E. saligna	2023-11-20	-0.34	0.02	10.6	1.6
E. saligna	20-Dec	-1.05	0.05	26.4	4.9
E. tereticornis	19-Dec	-1.8	0.05	72.3	19.6
E. tereticornis	20-Jan	-0.39	0.04	21.3	11.3
E. tereticornis	2023-02-20	-0.35	0.03	18.2	1.7
E. tereticornis	2023-03-20	-0.09	0.01	17.3	7.6
E. tereticornis	2023-04-20	-0.15	0.05	1.5	1.5
E. tereticornis	20-May	-0.12	0.02	11.1	4.4
E. tereticornis	20-Jun	-0.22	0.02	8.2	3.1
E. tereticornis	20-Jul	-0.13	0	23.8	5.6
E. tereticornis	20-Aug	-0.68	0.46	10.1	4.5
E. tereticornis	20-Oct	-0.49	0.03	10.4	0.3
E. tereticornis	2023-11-20	-0.18	0.03	10.4	2.6
E. tereticornis	20-Dec	-0.96	0.07	17.9	2.3
E. crebra	19-Dec	-2.57	0.1	73.4	14
E. crebra	20-Jan	-1.28	0.21	15.2	11.4
E. crebra	2023-02-20	-0.28	0.02	14.1	9.4
E. crebra	2023-03-20	-0.24	0.07	17.4	7.7
E. crebra	2023-04-20	-0.39	0.01	24.4	12.7
E. crebra	20-May	-0.05	0.01	21.1	18.6
E. crebra	20-Jun	-0.25	0	14.1	2.4
E. crebra	20-Jul	-0.56	0.16	16.6	1.3
E. crebra	20-Aug	-0.5	0	10.1	2.8
E. crebra	20-Oct	-0.67	0	7.4	0.2
E. crebra	2023-11-20	-0.34	0.01	12.6	1
E. crebra	20-Dec	-1.09	0.03	23.3	2.6
H. dactyloides	19-Dec	-2.75	0.09	37.9	10.7
H. dactyloides	20-Jan	-0.63	0.02	12.2	12.2
H. dactyloides	2023-02-20	-0.52	0.04	10.9	8.6
H. dactyloides	2023-03-20	-0.37	0.02	11.9	24.7
H. dactyloides	2023-04-20	-0.52	0.04	3	2.4
H. dactyloides	20-May	-0.32	0.03	18.4	4.6
H. dactyloides	20-Jun	-0.48	0.01	0	0
H. dactyloides	20-Jul	-0.23	0.01	13.9	9.5
H. dactyloides	20-Aug	-0.93	0.08	7.3	6.3
H. dactyloides	20-Oct	-0.64	0.04	1.6	0.8
H. dactyloides	2023-11-20	-0.64	0.11	7.5	6.5
H. dactyloides	20-Dec	-0.92	0.03	14.1	2.6
P. pedunculata	19-Dec	-2.35	0.06	45.2	12.3
P. pedunculata	20-Jan	-1.16	0.75	0	0
P. pedunculata	2023-02-20	-0.4	0.03	0	0
P. pedunculata	2023-03-20	-0.24	0.03	0	0
P. pedunculata	2023-04-20	-0.33	0.03	1.6	1.7
P. pedunculata	20-May	-0.4	0.04	11.7	7.4
P. pedunculata	20-Jun	-0.53	0.09	0	0
P. pedunculata	20-Jul	-0.31	0.01	0	0
P. pedunculata	20-Aug	-0.75	0.01	0.5	0.5
P. pedunculata	20-Oct	-0.5	0.03	0	0
P. pedunculata	2023-11-20	-0.53	0.02	0	0
P. pedunculata	20-Dec	-0.95	0.02	6.2	0.6
A. marina	19-Dec	-4.04	0.07	0	0
A. marina	20-Jan	-4.45	0.18	0	0
A. marina	2023-02-20	-3.18	0.15	0	0
A. marina	2023-03-20	-3.7	0.11	1.6	1.4
A. marina	2023-04-20	-4.73	0.18	0	0
A. marina	20-May	-3.63	0.16	2.1	1.3
A. marina	20-Jun	-4.28	0.04	0	0
A. marina	20-Jul	-1.21	0.06	1.5	1.5
A. marina	20-Aug	-4.42	0.12	4.2	1.7
A. marina	20-Oct	-0.97	0.93	0	0
A. marina	2023-11-20	-4.38	0.06	3.29	2
A. marina	20-Dec	-1.46	0.08	4.54	2.5

## Sheet: Ions_EC
Site	Species	Date	EC	EC_SE	K	K_SE	Na	Na_SE	Ca	Ca_SE
Springwood	H. dactyloides	19-Dec	201.33	23.45	0.656	0.017	0.507	0.038	0.333	0.133
Springwood	H. dactyloides	20-Jan	281.33	82.18	1.432	0.947	0.638	0.095	0.133	0.022
Springwood	H. dactyloides	2023-02-20	365.5	49.4	1.202	0.23	1.675	0.16	0.1	0.058
Springwood	H. dactyloides	2023-03-20	302.67	35.55	1.245	0.299	1.363	0.473	0.125	0
Springwood	H. dactyloides	2023-04-20	254.67	61.33	1.117	0.539	1.609	0.329	0.416	0.094
Springwood	H. dactyloides	20-May	322	37.82	0.836	0.183	0.493	0.052	0.183	0.051
Springwood	H. dactyloides	20-Jun	347.67	19.63	0.776	0.037	0.58	0.038	0.216	0.051
Springwood	H. dactyloides	20-Jul	377.33	27.47	1.765	0.251	0.551	0.014	0.116	0.008
Springwood	H. dactyloides	20-Aug	296.5	15.92	0.742	0.371	0.333	0.014	0.125	0.014
Springwood	H. dactyloides	20-Oct	307.67	68.43	1.287	0.251	0.319	0.063	0.15	0.014
Springwood	H. dactyloides	2023-11-20	379	20.5	1.177	0.051	1.406	0.188	0.333	0.044
Springwood	H. dactyloides	20-Dec	375.33	28.99	1.211	0.118	0.783	0.075	0.241	0.022
Springwood	P. pedunculata	19-Dec	201	20.55	0.622	0.017	0.681	0.014	0.216	0.017
Springwood	P. pedunculata	20-Jan	373.67	14.84	0.963	0.009	1	0.025	0.15	0.014
Springwood	P. pedunculata	2023-02-20	398.33	38.86	1.091	0.095	1.667	0.119	0.191	0.051
Springwood	P. pedunculata	2023-03-20	393	40.34	1.134	0.155	1.798	0.244	0.116	0.008
Springwood	P. pedunculata	2023-04-20	272.67	34.97	0.546	0.085	0.855	0.233	0.108	0.008
Springwood	P. pedunculata	20-May	283	29.82	0.597	0.243	1	0.025	0.108	0.008
Springwood	P. pedunculata	20-Jun	246.33	56.3	0.46	0.117	0.797	0.153	0.067	0.017
Springwood	P. pedunculata	20-Jul	296.67	55.76	0.946	0.102	0.609	0.153	0.091	0.008
Springwood	P. pedunculata	20-Aug	222.33	14.52	0.784	0.023	0.37	0.053	0.133	0.008
Springwood	P. pedunculata	20-Oct	425.67	18.35	1.373	0.115	0.812	0.038	0.175	0.014
Springwood	P. pedunculata	2023-11-20	410	16.07	1.594	0.298	1.725	0.352	0.349	0.025
Springwood	P. pedunculata	20-Dec	255.33	23.07	0.972	0.111	1.145	0.143	0.258	0.03
HFE	E. saligna	19-Dec	297	31.72	1.441	0.137	0.594	0.052	0.258	0.051
HFE	E. saligna	20-Jan	357	10.21	1.27	0.12	0.377	0.038	0.341	0.008
HFE	E. saligna	2023-02-20	305.33	37.19	1.339	0.214	0.551	0.038	0.225	0.043
HFE	E. saligna	2023-03-20	240.33	53.96	1.253	0.156	0.623	0.072	0.241	0.008
HFE	E. saligna	2023-04-20	242	27.78	0.631	0.068	0.377	0.029	0.216	0.022
HFE	E. saligna	20-May	269.33	4.48	1.057	0.111	0.522	0.043	0.225	0.043
HFE	E. saligna	20-Jun	316.33	22.91	1.04	0.216	0.522	0.025	0.266	0.073
HFE	E. saligna	20-Jul	311	45.9	1.739	0.362	0.203	0.029	0.225	0.025
HFE	E. saligna	20-Aug	337	93.93	2.217	0.48	0.304	0.126	0.133	0.044
HFE	E. saligna	20-Oct	264	52.2	1.952	0.7	0.333	0.088	0.191	0.008
HFE	E. saligna	2023-11-20	260.33	66.33	1.68	0.406	0.681	0.228	0.291	0.068
HFE	E. saligna	20-Dec	258.67	32.38	1.159	0.129	0.449	0.063	0.208	0.008
HFE	E. tereticornis	19-Dec	287.25	13.46	1.509	0.074	0.536	0.063	0.333	0.084
HFE	E. tereticornis	20-Jan	489	132.81	2.668	0.867	0.638	0.138	0.549	0.058
HFE	E. tereticornis	2023-02-20	356.67	13.88	2.293	0.548	0.667	0.119	0.191	0.017
HFE	E. tereticornis	2023-03-20	273.67	13.25	1.245	0.286	0.565	0.043	0.549	0.025
HFE	E. tereticornis	2023-04-20	217	28.62	0.665	0.039	0.319	0.014	0.274	0.09
HFE	E. tereticornis	20-May	202.67	46.55	0.691	0.059	0.29	0.029	0.233	0.084
HFE	E. tereticornis	20-Jun	274.67	16.28	0.844	0.074	0.507	0.077	0.358	0.121
HFE	E. tereticornis	20-Jul	262.33	58.33	1.287	0.179	0.174	0.025	0.316	0.082
HFE	E. tereticornis	20-Aug	300	26.46	1.39	0.111	0.217	0.025	0.308	0.058
HFE	E. tereticornis	20-Oct	318.67	39.6	1.39	0.186	0.232	0.038	0.2	0.014
HFE	E. tereticornis	2023-11-20	241.67	24.01	1.057	0.009	0.507	0.063	0.432	0.084
HFE	E. tereticornis	20-Dec	270.67	46.51	1.125	0.068	0.42	0.038	0.316	0.03
HFE	E. crebra	19-Dec	413.75	66.61	2.43	0.452	0.304	0.13	0.591	0.304
HFE	E. crebra	20-Jan	395.33	99.11	2.14	0.399	0.188	0.014	1.123	0.493
HFE	E. crebra	2023-02-20	323.67	52.97	2.515	0.628	0.217	0.05	0.15	0.041
HFE	E. crebra	2023-03-20	208.67	31.47	1.799	0.311	0.246	0.038	0.166	0.022
HFE	E. crebra	2023-04-20	266.33	76.5	1.228	0.486	0.203	0.014	0.175	0.038
HFE	E. crebra	20-May	216	50.11	1.364	0.281	0.188	0.029	0.25	0.072
HFE	E. crebra	20-Jun	366	78.67	1.62	0.986	0.087	0	0.15	0.014
HFE	E. crebra	20-Jul	205.67	22.4	1.125	0.097	0.072	0.014	0.208	0.022
HFE	E. crebra	20-Aug	209	19	1.27	0.081	0.072	0.014	0.225	0.025
HFE	E. crebra	20-Oct	464.67	57.83	2.796	0.163	0.101	0.014	0.865	0.153
HFE	E. crebra	2023-11-20	234.67	18.77	1.347	0.074	0.159	0.014	0.383	0.017
HFE	E. crebra	20-Dec	297.33	24.13	1.415	0.168	0.101	0.014	0.358	0.096
Hawkesbury river	A. marina	19-Dec	4920.08	406.2	9.35	0.57	1.07	0.13	34.62	1.65
Hawkesbury river	A. marina	20-Jan	5117.5	613.723	8.7	2.19	1.38	0.33	29.58	6.19
Hawkesbury river	A. marina	2023-02-20	5085	386.21	11.68	2.4	0.91	0.36	56.55	8.7
Hawkesbury river	A. marina	2023-03-20	2380	5	6.91	0.3	0.32	0.12	22.04	0.95
Hawkesbury river	A. marina	2023-04-20	3500	162.635	12.79	2.88	0.32	0.16	16.82	8.47
Hawkesbury river	A. marina	20-May	3910	199.75	11.34	0.52	1.07	0.13	49.3	1.45
Hawkesbury river	A. marina	20-Jun	3376.67	267.877	5.29	1.11	0.8	0.14	33.49	5.35
Hawkesbury river	A. marina	20-Jul	2643.33	138.233	5.03	1.23	0.89	0.16	26.39	6.84
Hawkesbury river	A. marina	20-Aug	2293.33	95.6992	6.74	0.56	1.26	0.26	19.28	2.26
Hawkesbury river	A. marina	20-Oct	4206.67	102.997	13.13	0.7	1.84	0.14	85.55	3.84
Hawkesbury river	A. marina	2023-11-20	2058.33	42.3035	8.18	1.35	1.15	0.24	45.53	3.42
Hawkesbury river	A. marina	20-Dec	2806.67	370.281	7.84	0.45	1.21	0.04	43.21	2.77

## Sheet: SurfTension_pH
Site	Species	Date	Surf	Surf_SE	pH	pH_SE
Springwood	H. dactyloides	19-Dec	69.1	0.64	6.95	0.04
Springwood	H. dactyloides	20-Jan	71.9	1.05	7.16	0.11
Springwood	H. dactyloides	2023-02-20	72.19	0.12	6.97	0
Springwood	H. dactyloides	2023-03-20	72.16	0.23	6.82	0.12
Springwood	H. dactyloides	2023-04-20	72.53	0.23	6.79	0.21
Springwood	H. dactyloides	20-May	71.15	0.21	6.35	0.06
Springwood	H. dactyloides	20-Jun	71.41	0.21	6.52	0.12
Springwood	H. dactyloides	20-Jul	71.37	0.3	6.75	0.08
Springwood	H. dactyloides	20-Aug	71.08	0.26	6.59	0.05
Springwood	H. dactyloides	20-Oct	72.13	0.18	6.67	0.07
Springwood	H. dactyloides	2023-11-20	72.39	0.08	6.68	0.15
Springwood	H. dactyloides	20-Dec	72.1	0.19	6.64	0.14
Springwood	P. pedunculata	19-Dec	66.89	0.29	6.56	0.07
Springwood	P. pedunculata	20-Jan	71.69	0.21	6.93	0.14
Springwood	P. pedunculata	2023-02-20	72.18	0.28	6.87	0.09
Springwood	P. pedunculata	2023-03-20	70.98	0.28	6.81	0.07
Springwood	P. pedunculata	2023-04-20	68.15	0.46	6.47	0.1
Springwood	P. pedunculata	20-May	69.42	0.44	6.28	0.13
Springwood	P. pedunculata	20-Jun	70.34	0.13	6.38	0.16
Springwood	P. pedunculata	20-Jul	69.58	0.19	6.46	0.11
Springwood	P. pedunculata	20-Aug	68.16	0.03	6.24	0.03
Springwood	P. pedunculata	20-Oct	72.71	0.46	6.2	0.12
Springwood	P. pedunculata	2023-11-20	72.63	0.26	6.55	0.04
Springwood	P. pedunculata	20-Dec	72	0.07	6.3	0.02
HFE	E. saligna	19-Dec	72.46	0.51	6.96	0.02
HFE	E. saligna	20-Jan	70.71	2.44	6.92	0.01
HFE	E. saligna	2023-02-20	71.94	0.37	6.45	0.04
HFE	E. saligna	2023-03-20	71.06	0.23	6.75	0.11
HFE	E. saligna	2023-04-20	70.82	0.43	6.1	0.1
HFE	E. saligna	20-May	71.19	0.24	6.05	0.08
HFE	E. saligna	20-Jun	70.82	0.23	6.26	0.19
HFE	E. saligna	20-Jul	70.88	0.44	6.54	0.14
HFE	E. saligna	20-Aug	71.91	0.87	6.6	0.05
HFE	E. saligna	20-Oct	71.76	0.44	6.24	0.07
HFE	E. saligna	2023-11-20	71.4037	0.0980606	6.28	0.16
HFE	E. saligna	20-Dec	71.6922	0.479051	6.37	0.08
HFE	E. tereticornis	19-Dec	69.19	0.59	7.16	0.08
HFE	E. tereticornis	20-Jan	72.92	0.87	6.99	0.15
HFE	E. tereticornis	2023-02-20	72.26	0.14	6.81	0.09
HFE	E. tereticornis	2023-03-20	72.8	0.12	6.72	0.14
HFE	E. tereticornis	2023-04-20	70.86	0.27	6.32	0.17
HFE	E. tereticornis	20-May	71.39	0.02	6.45	0.04
HFE	E. tereticornis	20-Jun	71.42	0.21	6.3	0.06
HFE	E. tereticornis	20-Jul	71.41	0.21	6.23	0.09
HFE	E. tereticornis	20-Aug	72.05	0.36	6.53	0.01
HFE	E. tereticornis	20-Oct	72.35	0.35	6.55	0.04
HFE	E. tereticornis	2023-11-20	72.23	0.17	6.71	0.17
HFE	E. tereticornis	20-Dec	71.16	0.15	6.6	0.16
HFE	E. crebra	19-Dec	71.29	0.76	6.78	0.19
HFE	E. crebra	20-Jan	72.68	0.3	6.49	0.17
HFE	E. crebra	2023-02-20	72.39	0.37	6.55	0.07
HFE	E. crebra	2023-03-20	72.87	0.2	6.72	0.12
HFE	E. crebra	2023-04-20	72.41	0.26	6.03	0.02
HFE	E. crebra	20-May	71.87	0.12	5.97	0.09
HFE	E. crebra	20-Jun	71.34	0.12	6.17	0.04
HFE	E. crebra	20-Jul	71.19	0.09	6.62	0.11
HFE	E. crebra	20-Aug	71.46	0.35	6.38	0.08
HFE	E. crebra	20-Oct	72.4	0.19	6.01	0.06
HFE	E. crebra	2023-11-20	72.29	0.3	6.13	0.05
HFE	E. crebra	20-Dec	70.99	0.37	6.39	0.08
Hawkesbury River	A. marina	19-Dec	70.35	0.52	6.53	0.18
Hawkesbury River	A. marina	20-Jan	70.06	0.62	6.79	0.18
Hawkesbury River	A. marina	2023-02-20	73.64	0.44	6.5	0.06
Hawkesbury River	A. marina	2023-03-20	71.89	0.42	6.71	0.13
Hawkesbury River	A. marina	2023-04-20	70.84	0.19	6.8	0
Hawkesbury River	A. marina	20-May	73.37	0.47	6.64	0.11
Hawkesbury River	A. marina	20-Jun	72.46	0.13	6.22	0.03
Hawkesbury River	A. marina	20-Jul	72.23	0.19	6.83	0.14
Hawkesbury River	A. marina	20-Aug	70.23	0.17	7.03	0.17
Hawkesbury River	A. marina	20-Oct	73.99	0.44	6.04	0.11
Hawkesbury River	A. marina	2023-11-20	73	0.29	6.22	0.17
Hawkesbury River	A. marina	20-Dec	71.52	0.14	6.72	0.15
